# Supplementary material for: Hormone receptor profile of ectopic and eutopic endometrium in adenomyosis: a systematic review
Source: Hum Reprod Open. 2025 Jan 20;2025(1):hoaf002. doi: 10.1093/hropen/hoaf002 (PMC11810641; doi:10.1093/hropen/hoaf002)
Supplement: hoaf002_Supplementary_Data [file hoaf002_supplementary_data.zip]

Archive with 1 entries (1 files):
- 25523_R2 Supplementary tables.docx
